# Supplementary material for: OsJRL40, a Jacalin-Related Lectin Gene, Promotes Salt Stress Tolerance in Rice
Source: Int J Mol Sci. 2023 Apr 18;24(8):7441. doi: 10.3390/ijms24087441 (PMC10138497; doi:10.3390/ijms24087441)
Supplement: Supplementary file 1 [file ijms-24-07441-s001.zip]

Archive with 1 entries (1 files):
- ijms-2300432-supplementary.xlsx
