# Supplementary material for: OsJRL40, a Jacalin-Related Lectin Gene, Promotes Salt Stress Tolerance in Rice
Source: Int J Mol Sci. 2023 Apr 18;24(8):7441. doi: 10.3390/ijms24087441 (PMC10138497; doi:10.3390/ijms24087441)
Supplement: Supplementary file 1 [file ijms-24-07441-s001.zip › ijms-2300432-supplementary.xlsx]

## Sheet: Table S1 
	Supplementary Table 1. List of primers used in the study.
	Name	Primer sequence (5'-3')
	Plasmid Constructions and Mutation Detection
	gRT1	GACGTGATCGCCATGGTGGgttttagagctagaaat
	OsU6aT1	CCACCATGGCGATCACGTCCggcagccaagccagca
	gRT2	GAAAGGGTTGCATCGTCGTgttttagagctagaaat
	OsU6bT2	ACGACGATGCAACCCTTTCCaacacaagcggcagc
	OsJRL40-J-1F	TGGAGAGGACAAGGAAACGC
	OsJRL40-J-1R	CATCACGGACGGCTATGGAA
	OsJRL40-J-2F	CGTGGATGAGCCGGTGATTA
	OsJRL40-J-2R	AGGAGCCATCCACAGCGTC
	1301- OsJRL40-F	ATGAATTGTAATTAATACATGTCTATTTTTATATATG
	1301-OsJRL40-R	GTCGAATGGCCGCCCGCC
	PYES2-JRL40-F	actatagggaatattaagcttATGGAGAGCAACAACAACAGCA
	PYES2-JRL40-R	tacatgatgcggccctctagaTTAGCTCTGGGGACTGACATAGACT
	1390-OsJRL40-F	ATGGAGAGCAACAACAACAGCA
	1390-OsJRL40-R	GCTCTGGGGACTGACATAGACTCC
	Hyg-F	ACGGTGTCGTCCATCACAGTTTGCC
	Hyg-R	TTCCGGAAGTGCTTGACATTGGGGA
	qRT-PCR
	OsJRL40-F	CAGCAACATGGAGGACGTGA
	OsJRL40-R	CATGGATCGTTGCTTACCTCA
	Actin-F	CAATGTGCCAGCTATGTATGTCGCC
	Actin-R	TTCCCGTTCAGCAGTGGTAGTGAAG
	HAK1-F	GGATGAGCTATGTGCTTGGC
	HAK1-R	GAACCCGAACACGCAGTAGA
	KAT1-F	gtgctcaacgcaagacagat
	KAT1-R	tttctttgacaggcaggtga
	AKT1-F	agagacggcgatcatcttgt
	AKT1-R	cagcagatcaacttgccaac
	WARY71-F	TCAGCCTGGTACGAATCCCC
	WARY71-R	GAAGTAGGCTCTTGGGCAGG
	MYB2-F	CAGCCCTGCATGACAACAAC
	MYB2-R	TCCCTCCCCCGTTACATCAT
	NAC19-F	AGAAGGCGCTCGTGTTCTAC
	NAC19-R	CGATCATCACTCCCACCGAA
	OsJAC-F	TGGTTAGTGAACTTCCACTGC
	OsJAC-R	CACTGAAAGGGGTTCCCTCC
	OsCDPK13-F	AGCAGCGGATGCAATAAAGTT
	OsCDPK13-R	TCCGACTCCCATATTGCCCT
